# Supplementary material for: Impacts of Mesopredator Control on Conservation of Mesopredators and Their Prey
Source: PLoS One. 2015 Sep 11;10(9):e0137169. doi: 10.1371/journal.pone.0137169 (PMC4567327; doi:10.1371/journal.pone.0137169)
Supplement: S1 Appendix — (XLSX) [file pone.0137169.s001.xlsx]

## Sheet: species_by_year
ID	Removal 1	Removal 2	study area size (ha)	species or species group removed	species removed	NoSpRem	size_class	study_No	site	citation
20	9	14	1400	coyote	Canis latrans	8	1	1	1	Ellis-Felege et al. 2012
20	4	8	1400	fox	Vulpes vulpes, Urocyon cinereoargentus	8	2	1	1	Ellis-Felege et al. 2012
20	193	236	1400	raccoon	Procyon lotor	8	2	1	1	Ellis-Felege et al. 2012
21	14	6	1400	coyote	Canis latrans	8	1	1	1	Ellis-Felege et al. 2012
21	8	7	1400	fox	Vulpes vulpes, Urocyon cinereoargentus	8	2	1	1	Ellis-Felege et al. 2012
21	236	104	1400	raccoon	Procyon lotor	8	2	1	1	Ellis-Felege et al. 2012
22	4	7	1400	coyote	Canis latrans	8	1	1	2	Ellis-Felege et al. 2012
22	1	2	1400	fox	Vulpes vulpes, Urocyon cinereoargentus	8	2	1	2	Ellis-Felege et al. 2012
22	175	140	1400	raccoon	Procyon lotor	8	2	1	2	Ellis-Felege et al. 2012
23	7	14	1400	coyote	Canis latrans	8	1	1	2	Ellis-Felege et al. 2012
23	2	3	1400	fox	Vulpes vulpes, Urocyon cinereoargentus	8	2	1	2	Ellis-Felege et al. 2012
23	140	169	1400	raccoon	Procyon lotor	8	2	1	2	Ellis-Felege et al. 2012
24	13	13	1246	coyote	Canis latrans	8	1	1	3	Ellis-Felege et al. 2012
24	6	0	1246	fox	Vulpes vulpes, Urocyon cinereoargentus	8	2	1	3	Ellis-Felege et al. 2012
24	90	47	1246	raccoon	Procyon lotor	8	2	1	3	Ellis-Felege et al. 2012
25	13	4	1246	coyote	Canis latrans	8	1	1	3	Ellis-Felege et al. 2012
25	0	1	1246	fox	Vulpes vulpes, Urocyon cinereoargentus	8	2	1	3	Ellis-Felege et al. 2012
25	47	57	1246	raccoon	Procyon lotor	8	2	1	3	Ellis-Felege et al. 2012
26	12	12	1568	coyote	Canis latrans	8	1	1	4	Ellis-Felege et al. 2012
26	0	6	1568	fox	Vulpes vulpes, Urocyon cinereoargentus	8	2	1	4	Ellis-Felege et al. 2012
26	104	87	1568	raccoon	Procyon lotor	8	2	1	4	Ellis-Felege et al. 2012
27	12	12	1568	coyote	Canis latrans	8	1	1	4	Ellis-Felege et al. 2012
27	6	5	1568	fox	Vulpes vulpes, Urocyon cinereoargentus	8	2	1	4	Ellis-Felege et al. 2012
27	87	95	1568	raccoon	Procyon lotor	8	2	1	4	Ellis-Felege et al. 2012
28	96	97	1185	fox	Vulpes vulpes	2	2	2	1	Fletcher et al. 2010
28	24	51	1185	weasels	Mustela nivalis	2	3	2	1	Fletcher et al. 2010
29	97	51	1185	fox	Vulpes vulpes	2	2	2	1	Fletcher et al. 2010
29	51	198	1185	weasels	Mustela nivalis	2	3	2	1	Fletcher et al. 2010
30	51	62	1185	fox	Vulpes vulpes	2	2	2	1	Fletcher et al. 2010
30	198	75	1185	weasels	Mustela nivalis	2	3	2	1	Fletcher et al. 2010
31	81	50	1185	fox	Vulpes vulpes	2	2	2	2	Fletcher et al. 2010
31	10	40	1185	weasels	Mustela nivalis	2	3	2	2	Fletcher et al. 2010
32	50	91	1185	fox	Vulpes vulpes	2	2	2	2	Fletcher et al. 2010
32	40	102	1185	weasels	Mustela nivalis	2	3	2	2	Fletcher et al. 2010
33	91	72	1185	fox	Vulpes vulpes	2	2	2	2	Fletcher et al. 2010
33	102	55	1185	weasels	Mustela nivalis	2	3	2	2	Fletcher et al. 2010
34	61	70	1185	fox	Vulpes vulpes	2	2	2	3	Fletcher et al. 2010
34	65	120	1185	weasels	Mustela nivalis	2	3	2	3	Fletcher et al. 2010
35	70	82	1185	fox	Vulpes vulpes	2	2	2	3	Fletcher et al. 2010
35	120	68	1185	weasels	Mustela nivalis	2	3	2	3	Fletcher et al. 2010
36	82	69	1185	fox	Vulpes vulpes	2	2	2	3	Fletcher et al. 2010
36	68	20	1185	weasels	Mustela nivalis	2	3	2	3	Fletcher et al. 2010
37	69	49	1185	fox	Vulpes vulpes	2	2	2	3	Fletcher et al. 2010
37	20	23	1185	weasels	Mustela nivalis	2	3	2	3	Fletcher et al. 2010
38	49	60	1185	fox	Vulpes vulpes	2	2	2	3	Fletcher et al. 2010
38	23	30	1185	weasels	Mustela nivalis	2	3	2	3	Fletcher et al. 2010
39	60	39	1185	fox	Vulpes vulpes	2	2	2	3	Fletcher et al. 2010
39	30	40	1185	weasels	Mustela nivalis	2	3	2	3	Fletcher et al. 2010
40	7	3	4150	coyote	Canis latrans	4	1	3	1	Frey et al. 2003
40	7	9	4150	fox	Vulpes vulpes	4	2	3	1	Frey et al. 2003
40	39	22	4150	raccoon	Procyon lotor	4	2	3	1	Frey et al. 2003
40	12	8	4150	striped skunk	Mephitis mephitis	4	2	3	1	Frey et al. 2003
41	3	0	4150	coyote	Canis latrans	4	1	3	1	Frey et al. 2003
41	9	11	4150	fox	Vulpes vulpes	4	2	3	1	Frey et al. 2003
41	22	23	4150	raccoon	Procyon lotor	4	2	3	1	Frey et al. 2003
41	8	12	4150	striped skunk	Mephitis mephitis	4	2	3	1	Frey et al. 2003
42	4	5	4150	coyote	Canis latrans	4	1	3	2	Frey et al. 2003
42	21	21	4150	fox	Vulpes vulpes	4	2	3	2	Frey et al. 2003
42	31	19	4150	raccoon	Procyon lotor	4	2	3	2	Frey et al. 2003
42	25	24	4150	striped skunk	Mephitis mephitis	4	2	3	2	Frey et al. 2003
43	5	2	4150	coyote	Canis latrans	4	1	3	2	Frey et al. 2003
43	21	16	4150	fox	Vulpes vulpes	4	2	3	2	Frey et al. 2003
43	19	36	4150	raccoon	Procyon lotor	4	2	3	2	Frey et al. 2003
43	24	37	4150	striped skunk	Mephitis mephitis	4	2	3	2	Frey et al. 2003
44	55	61	65000	fox	Vulpes vulpes	5	2	4	1	Frey and Conover 2007
44	114	129	65000	raccoon	Procyon lotor	5	2	4	1	Frey and Conover 2007
44	21	73	65000	striped skunk	Mephitis mephitis	5	2	4	1	Frey and Conover 2007
50	0.027	0.013	12000	fox	Vulpes vulpes	1	2	5	1	Harding et al. 2001
51	0.013	0.018	12000	fox	Vulpes vulpes	1	2	5	1	Harding et al. 2001
52	0.018	0.012	12000	fox	Vulpes vulpes	1	2	5	1	Harding et al. 2001
53	0.012	0.014	12000	fox	Vulpes vulpes	1	2	5	1	Harding et al. 2001
155	5	39	7741	fox	Vulpes vulpes	3	2	6	1	Balser et al. 1968
155	28	61	7741	raccoon	Procyon lotor	3	2	6	1	Balser et al. 1968
155	46	96	7741	striped skunk	Mephitis mephitis	3	2	6	1	Balser et al. 1968
156	58	8	7752	fox	Vulpes vulpes	3	2	6	2	Balser et al. 1968
156	100	94	7752	raccoon	Procyon lotor	3	2	6	2	Balser et al. 1968
156	205	162	7752	striped skunk	Mephitis mephitis	3	2	6	2	Balser et al. 1968
157	8	6	7752	fox	Vulpes vulpes	3	2	6	2	Balser et al. 1968
157	94	66	7752	raccoon	Procyon lotor	3	2	6	2	Balser et al. 1968
157	162	97	7752	striped skunk	Mephitis mephitis	3	2	6	2	Balser et al. 1968
158	0	1	1036	fox	Urocyon cinereoargenteus	10	2	7	1	Chesness et al. 1968
158	2	13	1036	raccoon	Procyon lotor	10	2	7	1	Chesness et al. 1968
158	7	12	1036	striped skunk	Mephitis mephitis	10	2	7	1	Chesness et al. 1968
158	21	35	1036	weasels	Neovison vison, Mustela erminea, Mustela frenata	10	3	7	1	Chesness et al. 1968
159	1	0	1036	fox	Urocyon cinereoargenteus	10	2	7	1	Chesness et al. 1968
159	13	20	1036	raccoon	Procyon lotor	10	2	7	1	Chesness et al. 1968
159	12	28	1036	striped skunk	Mephitis mephitis	10	2	7	1	Chesness et al. 1968
159	35	23	1036	weasels	Neovison vison, Mustela erminea, Mustela frenata	10	3	7	1	Chesness et al. 1968
160	1.6	1.5	5500	fox	Vulpes vulpes	4	2	8	1	Kauhala 2004
160	2	1.8	5500	weasels	Neovison vison	4	3	8	1	Kauhala 2004
161	1.5	2.9	5500	fox	Vulpes vulpes	4	2	8	1	Kauhala 2004
161	1.8	2.5	5500	weasels	Neovison vison	4	3	8	1	Kauhala 2004
162	2.9	2.2	5500	fox	Vulpes vulpes	4	2	8	1	Kauhala 2004
162	2.5	2.7	5500	weasels	Neovison vison	4	3	8	1	Kauhala 2004
163	2.2	0.7	5500	fox	Vulpes vulpes	4	2	8	1	Kauhala 2004
163	2.7	2.5	5500	weasels	Neovison vison	4	3	8	1	Kauhala 2004
164	3.2	3.3	7200	fox	Vulpes vulpes	3	2	8	2	Kauhala 2004
164	5.7	2.2	7200	weasels	Neovison vison	3	3	8	2	Kauhala 2004
165	3.3	1.3	7200	fox	Vulpes vulpes	3	2	8	2	Kauhala 2004
165	2.2	2.1	7200	weasels	Neovison vison	3	3	8	2	Kauhala 2004
166	1.3	0.1	7200	fox	Vulpes vulpes	3	2	8	2	Kauhala 2004
166	2.1	2.2	7200	weasels	Neovison vison	3	3	8	2	Kauhala 2004
167	2.4	1.4	10000	fox	Vulpes vulpes	3	2	8	3	Kauhala 2004
167	1	0.8	10000	weasels	Neovison vison	3	3	8	3	Kauhala 2004
168	1.4	2	10000	fox	Vulpes vulpes	3	2	8	3	Kauhala 2004
168	0.8	0.6	10000	weasels	Neovison vison	3	3	8	3	Kauhala 2004
169	2	1.4	10000	fox	Vulpes vulpes	3	2	8	3	Kauhala 2004
169	0.6	0.8	10000	weasels	Neovison vison	3	3	8	3	Kauhala 2004
179	122	103	7200	fox	Vulpes vulpes	1	2	9	1	Pech et al. 1992
180	0	1	9320	fox	Vulpes vulpes	8	2	10	1	Pieron and Rohwer 2010
180	83	70	9320	raccoon	Procyon lotor	8	2	10	1	Pieron and Rohwer 2010
180	118	81	9320	striped skunk	Mephitis mephitis	8	2	10	1	Pieron and Rohwer 2010
180	35	14	9320	weasels	Neovison vison, Mustela erminea, Mustela frenata	8	3	10	1	Pieron and Rohwer 2010
181	1	0	9320	fox	Vulpes vulpes	8	2	10	1	Pieron and Rohwer 2010
181	70	73	9320	raccoon	Procyon lotor	8	2	10	1	Pieron and Rohwer 2010
181	81	124	9320	striped skunk	Mephitis mephitis	8	2	10	1	Pieron and Rohwer 2010
181	14	11	9320	weasels	Neovison vison, Mustela erminea, Mustela frenata	8	3	10	1	Pieron and Rohwer 2010
182	9	3	9320	coyote	Canis latrans	8	1	10	2	Pieron and Rohwer 2010
182	7	0	9320	fox	Vulpes vulpes	8	2	10	2	Pieron and Rohwer 2010
182	68	113	9320	raccoon	Procyon lotor	8	2	10	2	Pieron and Rohwer 2010
182	101	61	9320	striped skunk	Mephitis mephitis	8	2	10	2	Pieron and Rohwer 2010
182	2	1	9320	weasels	Neovison vison, Mustela erminea, Mustela frenata	8	3	10	2	Pieron and Rohwer 2010
183	3	2	9320	coyote	Canis latrans	8	1	10	2	Pieron and Rohwer 2010
183	0	6	9320	fox	Vulpes vulpes	8	2	10	2	Pieron and Rohwer 2010
183	113	109	9320	raccoon	Procyon lotor	8	2	10	2	Pieron and Rohwer 2010
183	61	77	9320	striped skunk	Mephitis mephitis	8	2	10	2	Pieron and Rohwer 2010
183	1	0	9320	weasels	Neovison vison, Mustela erminea, Mustela frenata	8	3	10	2	Pieron and Rohwer 2010
184	1	13	9320	coyote	Canis latrans	8	1	10	3	Pieron and Rohwer 2010
184	3	2	9320	fox	Vulpes vulpes	8	2	10	3	Pieron and Rohwer 2010
184	136	99	9320	raccoon	Procyon lotor	8	2	10	3	Pieron and Rohwer 2010
184	132	59	9320	striped skunk	Mephitis mephitis	8	2	10	3	Pieron and Rohwer 2010
184	32	20	9320	weasels	Neovison vison, Mustela erminea, Mustela frenata	8	3	10	3	Pieron and Rohwer 2010
185	13	7	9320	coyote	Canis latrans	8	1	10	3	Pieron and Rohwer 2010
185	2	0	9320	fox	Vulpes vulpes	8	2	10	3	Pieron and Rohwer 2010
185	99	60	9320	raccoon	Procyon lotor	8	2	10	3	Pieron and Rohwer 2010
185	59	79	9320	striped skunk	Mephitis mephitis	8	2	10	3	Pieron and Rohwer 2010
185	20	10	9320	weasels	Neovison vison, Mustela erminea, Mustela frenata	8	3	10	3	Pieron and Rohwer 2010
186	3	7	9320	coyote	Canis latrans	8	1	10	4	Pieron and Rohwer 2010
186	9	1	9320	fox	Vulpes vulpes	8	2	10	4	Pieron and Rohwer 2010
186	74	59	9320	raccoon	Procyon lotor	8	2	10	4	Pieron and Rohwer 2010
186	88	77	9320	striped skunk	Mephitis mephitis	8	2	10	4	Pieron and Rohwer 2010
186	2	0	9320	weasels	Neovison vison, Mustela erminea, Mustela frenata	8	3	10	4	Pieron and Rohwer 2010
187	7	13	9320	coyote	Canis latrans	8	1	10	4	Pieron and Rohwer 2010
187	1	4	9320	fox	Vulpes vulpes	8	2	10	4	Pieron and Rohwer 2010
187	59	38	9320	raccoon	Procyon lotor	8	2	10	4	Pieron and Rohwer 2010
187	77	63	9320	striped skunk	Mephitis mephitis	8	2	10	4	Pieron and Rohwer 2010
187	0	1	9320	weasels	Neovison vison, Mustela erminea, Mustela frenata	8	3	10	4	Pieron and Rohwer 2010
188	3	8	9320	coyote	Canis latrans	8	1	10	5	Pieron and Rohwer 2010
188	10	15	9320	fox	Vulpes vulpes	8	2	10	5	Pieron and Rohwer 2010
188	98	102	9320	raccoon	Procyon lotor	8	2	10	5	Pieron and Rohwer 2010
188	145	112	9320	striped skunk	Mephitis mephitis	8	2	10	5	Pieron and Rohwer 2010
188	13	16	9320	weasels	Neovison vison, Mustela erminea, Mustela frenata	8	3	10	5	Pieron and Rohwer 2010
189	8	11	9320	coyote	Canis latrans	8	1	10	5	Pieron and Rohwer 2010
189	15	17	9320	fox	Vulpes vulpes	8	2	10	5	Pieron and Rohwer 2010
189	102	104	9320	raccoon	Procyon lotor	8	2	10	5	Pieron and Rohwer 2010
189	112	104	9320	striped skunk	Mephitis mephitis	8	2	10	5	Pieron and Rohwer 2010
189	16	32	9320	weasels	Neovison vison, Mustela erminea, Mustela frenata	8	3	10	5	Pieron and Rohwer 2010
190	0	2	9320	coyote	Canis latrans	8	1	10	6	Pieron and Rohwer 2010
190	1	0	9320	fox	Vulpes vulpes	8	2	10	6	Pieron and Rohwer 2010
190	122	83	9320	raccoon	Procyon lotor	8	2	10	6	Pieron and Rohwer 2010
190	78	84	9320	striped skunk	Mephitis mephitis	8	2	10	6	Pieron and Rohwer 2010
190	12	7	9320	weasels	Neovison vison, Mustela erminea, Mustela frenata	8	3	10	6	Pieron and Rohwer 2010
191	4	7	2000	fox	Vulpes vulpes	4	2	11	1	Steen and Haugvold 2009
191	122	39	2000	weasels	Musela erminea, Neovison vison	4	3	11	1	Steen and Haugvold 2009
192	7	8	2000	fox	Vulpes vulpes	4	2	11	1	Steen and Haugvold 2009
192	39	15	2000	weasels	Musela erminea, Neovison vison	4	3	11	1	Steen and Haugvold 2009
193	8	9	2000	fox	Vulpes vulpes	4	2	11	1	Steen and Haugvold 2009
193	15	65	2000	weasels	Musela erminea, Neovison vison	4	3	11	1	Steen and Haugvold 2009
194	9	4	2000	fox	Vulpes vulpes	4	2	11	1	Steen and Haugvold 2009
194	65	33	2000	weasels	Musela erminea, Neovison vison	4	3	11	1	Steen and Haugvold 2009
195	4	5	2000	fox	Vulpes vulpes	4	2	11	1	Steen and Haugvold 2009
195	33	25	2000	weasels	Musela erminea, Neovison vison	4	3	11	1	Steen and Haugvold 2009
196	5	4	2000	fox	Vulpes vulpes	4	2	11	1	Steen and Haugvold 2009
196	25	16	2000	weasels	Musela erminea, Neovison vison	4	3	11	1	Steen and Haugvold 2009
197	4	13	2000	fox	Vulpes vulpes	4	2	11	1	Steen and Haugvold 2009
197	16	32	2000	weasels	Musela erminea, Neovison vison	4	3	11	1	Steen and Haugvold 2009
198	13	8	2000	fox	Vulpes vulpes	4	2	11	1	Steen and Haugvold 2009
198	32	59	2000	weasels	Musela erminea, Neovison vison	4	3	11	1	Steen and Haugvold 2009
199	8	6	2000	fox	Vulpes vulpes	4	2	11	1	Steen and Haugvold 2009
199	59	65	2000	weasels	Musela erminea, Neovison vison	4	3	11	1	Steen and Haugvold 2009
213	10	12	861	fox	Vulpes vulpes, Urocyon cinereoargentus	7	2	12	1	Edminister 1939
213	11	12	861	raccoon	Procyon lotor	7	2	12	1	Edminister 1939
213	31	35	861	striped skunk	Mephitis mephitis	7	2	12	1	Edminister 1939
213	35	8	861	weasels	Mustela erminea, Mustela frenata	7	3	12	1	Edminister 1939
229	12	4	1400	fox	Vulpes vulpes	1	2	13	1	Summers et al. 2004
230	4	18	1400	fox	Vulpes vulpes	1	2	13	1	Summers et al. 2004
231	18	16	1400	fox	Vulpes vulpes	1	2	13	1	Summers et al. 2004
232	16	24	1400	fox	Vulpes vulpes	1	2	13	1	Summers et al. 2004
89	11	13	10000	fox	Vulpes vulpes	1	2	14	1	Kirkwood et al. 2014
90	13	12	10000	fox	Vulpes vulpes	1	2	14	1	Kirkwood et al. 2014
91	12	29	10000	fox	Vulpes vulpes	1	2	14	1	Kirkwood et al. 2014
92	29	8	10000	fox	Vulpes vulpes	1	2	14	1	Kirkwood et al. 2014
93	8	13	10000	fox	Vulpes vulpes	1	2	14	1	Kirkwood et al. 2014
94	13	3	10000	fox	Vulpes vulpes	1	2	14	1	Kirkwood et al. 2014
95	3	10	10000	fox	Vulpes vulpes	1	2	14	1	Kirkwood et al. 2014
96	10	10	10000	fox	Vulpes vulpes	1	2	14	1	Kirkwood et al. 2014
97	10	15	10000	fox	Vulpes vulpes	1	2	14	1	Kirkwood et al. 2014
98	15	8	10000	fox	Vulpes vulpes	1	2	14	1	Kirkwood et al. 2014
99	8	26	10000	fox	Vulpes vulpes	1	2	14	1	Kirkwood et al. 2014
100	26	19	10000	fox	Vulpes vulpes	1	2	14	1	Kirkwood et al. 2014
101	19	7	10000	fox	Vulpes vulpes	1	2	14	1	Kirkwood et al. 2014
102	7	7	10000	fox	Vulpes vulpes	1	2	14	1	Kirkwood et al. 2014
103	7	8	10000	fox	Vulpes vulpes	1	2	14	1	Kirkwood et al. 2014
104	8	9	10000	fox	Vulpes vulpes	1	2	14	1	Kirkwood et al. 2014
105	9	22	10000	fox	Vulpes vulpes	1	2	14	1	Kirkwood et al. 2014
106	22	42	10000	fox	Vulpes vulpes	1	2	14	1	Kirkwood et al. 2014
107	42	11	10000	fox	Vulpes vulpes	1	2	14	1	Kirkwood et al. 2014
108	11	25	10000	fox	Vulpes vulpes	1	2	14	1	Kirkwood et al. 2014
109	25	20	10000	fox	Vulpes vulpes	1	2	14	1	Kirkwood et al. 2014
110	20	18	10000	fox	Vulpes vulpes	1	2	14	1	Kirkwood et al. 2014
111	18	19	10000	fox	Vulpes vulpes	1	2	14	1	Kirkwood et al. 2014
112	19	34	10000	fox	Vulpes vulpes	1	2	14	1	Kirkwood et al. 2014
113	34	1	10000	fox	Vulpes vulpes	1	2	14	1	Kirkwood et al. 2014
114	1	77	10000	fox	Vulpes vulpes	1	2	14	1	Kirkwood et al. 2014
115	77	14	10000	fox	Vulpes vulpes	1	2	14	1	Kirkwood et al. 2014
116	14	54	10000	fox	Vulpes vulpes	1	2	14	1	Kirkwood et al. 2014
117	54	26	10000	fox	Vulpes vulpes	1	2	14	1	Kirkwood et al. 2014
118	26	7	10000	fox	Vulpes vulpes	1	2	14	1	Kirkwood et al. 2014
119	7	7	10000	fox	Vulpes vulpes	1	2	14	1	Kirkwood et al. 2014
120	7	26	10000	fox	Vulpes vulpes	1	2	14	1	Kirkwood et al. 2014
121	26	38	10000	fox	Vulpes vulpes	1	2	14	1	Kirkwood et al. 2014
122	38	36	10000	fox	Vulpes vulpes	1	2	14	1	Kirkwood et al. 2014
123	36	33	10000	fox	Vulpes vulpes	1	2	14	1	Kirkwood et al. 2014
124	33	20	10000	fox	Vulpes vulpes	1	2	14	1	Kirkwood et al. 2014
125	20	39	10000	fox	Vulpes vulpes	1	2	14	1	Kirkwood et al. 2014
126	39	51	10000	fox	Vulpes vulpes	1	2	14	1	Kirkwood et al. 2014
127	51	38	10000	fox	Vulpes vulpes	1	2	14	1	Kirkwood et al. 2014
128	38	68	10000	fox	Vulpes vulpes	1	2	14	1	Kirkwood et al. 2014
129	68	38	10000	fox	Vulpes vulpes	1	2	14	1	Kirkwood et al. 2014
130	38	79	10000	fox	Vulpes vulpes	1	2	14	1	Kirkwood et al. 2014
131	79	68	10000	fox	Vulpes vulpes	1	2	14	1	Kirkwood et al. 2014
132	68	79	10000	fox	Vulpes vulpes	1	2	14	1	Kirkwood et al. 2014
133	79	70	10000	fox	Vulpes vulpes	1	2	14	1	Kirkwood et al. 2014
134	70	61	10000	fox	Vulpes vulpes	1	2	14	1	Kirkwood et al. 2014
135	61	52	10000	fox	Vulpes vulpes	1	2	14	1	Kirkwood et al. 2014
136	52	47	10000	fox	Vulpes vulpes	1	2	14	1	Kirkwood et al. 2014
137	47	31	10000	fox	Vulpes vulpes	1	2	14	1	Kirkwood et al. 2014
138	31	59	10000	fox	Vulpes vulpes	1	2	14	1	Kirkwood et al. 2014
139	59	76	10000	fox	Vulpes vulpes	1	2	14	1	Kirkwood et al. 2014
140	76	52	10000	fox	Vulpes vulpes	1	2	14	1	Kirkwood et al. 2014
141	52	80	10000	fox	Vulpes vulpes	1	2	14	1	Kirkwood et al. 2014
142	80	44	10000	fox	Vulpes vulpes	1	2	14	1	Kirkwood et al. 2014
143	44	23	10000	fox	Vulpes vulpes	1	2	14	1	Kirkwood et al. 2014
144	23	11	10000	fox	Vulpes vulpes	1	2	14	1	Kirkwood et al. 2014
145	11	18	10000	fox	Vulpes vulpes	1	2	14	1	Kirkwood et al. 2014
146	3	12	1800	fox	Vulpes vulpes	2	2	15	1	Marcström et al. 1988
147	12	12	1800	fox	Vulpes vulpes	2	2	15	1	Marcström et al. 1988
148	12	17	1800	fox	Vulpes vulpes	2	2	15	1	Marcström et al. 1988
149	17	11	1800	fox	Vulpes vulpes	2	2	15	1	Marcström et al. 1988
150	11	10	1800	fox	Vulpes vulpes	2	2	15	2	Marcström et al. 1988
151	10	6	1800	fox	Vulpes vulpes	2	2	15	2	Marcström et al. 1988
152	6	9	1800	fox	Vulpes vulpes	2	2	15	2	Marcström et al. 1988
208	117	66	4150	fox	Vulpes vulpes	4	2	16	1	Garrettson and Rohwer 2001
208	116	98	4150	raccoon	Procyon lotor	4	2	16	1	Garrettson and Rohwer 2001
208	49	43	4150	striped skunk	Mephitis mephitis	4	2	16	1	Garrettson and Rohwer 2001
220	5	4	6400	raccoon	Procyon lotor	3	2	17	1	Lawrence and Silvey 1995
220	49	25	6400	striped skunk	Mephitis mephitis	3	2	17	1	Lawrence and Silvey 1995
170	57	38	12000	coyote	Canis latrans	1	1	18	1	Stout 1982
171	38	30	12000	coyote	Canis latrans	1	1	18	1	Stout 1982
172	30	46	12000	coyote	Canis latrans	1	1	18	1	Stout 1982
173	75	48	18000	coyote	Canis latrans	1	1	18	2	Stout 1982
174	48	52	18000	coyote	Canis latrans	1	1	18	2	Stout 1982
175	31	21	7000	coyote	Canis latrans	1	1	18	3	Stout 1982
45	27	112	27142	coyote	Canis latrans	1	1	19	1	Harrington and Conover 2007
46	74	64	27142	coyote	Canis latrans	1	1	19	2	Harrington and Conover 2007
47	1	18	27142	coyote	Canis latrans	1	1	19	3	Harrington and Conover 2007
48	16	51	27142	coyote	Canis latrans	1	1	19	4	Harrington and Conover 2007
49	194	213	27142	coyote	Canis latrans	1	1	19	5	Harrington and Conover 2007
54	81	51	265400	coyote	Canis latrans	1	1	20	1	Hurley et al. 2011
55	51	46	265400	coyote	Canis latrans	1	1	20	1	Hurley et al. 2011
56	46	52	265400	coyote	Canis latrans	1	1	20	1	Hurley et al. 2011
57	52	41	265400	coyote	Canis latrans	1	1	20	1	Hurley et al. 2011
58	41	64	265400	coyote	Canis latrans	1	1	20	1	Hurley et al. 2011
59	27	16	92300	coyote	Canis latrans	1	1	20	2	Hurley et al. 2011
60	16	41	92300	coyote	Canis latrans	1	1	20	2	Hurley et al. 2011
61	41	44	92300	coyote	Canis latrans	1	1	20	2	Hurley et al. 2011
62	44	77	92300	coyote	Canis latrans	1	1	20	2	Hurley et al. 2011
63	77	74	92300	coyote	Canis latrans	1	1	20	2	Hurley et al. 2011
64	60	106	112800	coyote	Canis latrans	1	1	20	3	Hurley et al. 2011
65	106	106	112800	coyote	Canis latrans	1	1	20	3	Hurley et al. 2011
66	106	127	112800	coyote	Canis latrans	1	1	20	3	Hurley et al. 2011
67	127	116	112800	coyote	Canis latrans	1	1	20	3	Hurley et al. 2011
68	116	185	112800	coyote	Canis latrans	1	1	20	3	Hurley et al. 2011
69	50	95	143400	coyote	Canis latrans	1	1	20	4	Hurley et al. 2011
70	95	32	143400	coyote	Canis latrans	1	1	20	4	Hurley et al. 2011
71	32	151	143400	coyote	Canis latrans	1	1	20	4	Hurley et al. 2011
72	151	110	143400	coyote	Canis latrans	1	1	20	4	Hurley et al. 2011
73	110	110	143400	coyote	Canis latrans	1	1	20	4	Hurley et al. 2011
154	129	59	2186	coyote	Canis latrans	2	1	21	1	Beasom 1974a
217	40	63	19120	coyote	Canis latrans	1	1	22	1	Cypher and Scrivner 1992
218	63	16	19120	coyote	Canis latrans	1	1	22	1	Cypher and Scrivner 1992
219	16	66	19120	coyote	Canis latrans	1	1	22	1	Cypher and Scrivner 1992
244	66	110	19120	coyote	Canis latrans	1	1	22	1	Cypher and Scrivner 1992
236	110	45	19120	coyote	Canis latrans	1	1	22	1	Cypher and Scrivner 1992
237	56	31	12173	coyote	Canis latrans	1	1	22	2	Cypher and Scrivner 1992
81	5	2	275	weasels	Mustela nivalis, Mustela erminea	2	3	23	1	Korpimäki et al. 2002
82	2	4	275	weasels	Mustela nivalis, Mustela erminea	2	3	23	1	Korpimäki et al. 2002
83	2	1	275	weasels	Mustela nivalis, Mustela erminea	2	3	23	2	Korpimäki et al. 2002
84	1	12	275	weasels	Mustela nivalis, Mustela erminea	2	3	23	2	Korpimäki et al. 2002
85	10	3	275	weasels	Mustela nivalis, Mustela erminea	2	3	23	3	Korpimäki et al. 2002
86	3	10	275	weasels	Mustela nivalis, Mustela erminea	2	3	23	3	Korpimäki et al. 2002
87	11	6	275	weasels	Mustela nivalis, Mustela erminea	2	3	23	4	Korpimäki et al. 2002
88	6	15	275	weasels	Mustela nivalis, Mustela erminea	2	3	23	4	Korpimäki et al. 2002
203	62	29	50	weasels	Mustela erminea	1	3	24	1	Dilks et al. 1996
204	29	14	50	weasels	Mustela erminea	1	3	24	1	Dilks et al. 1996
205	0.4	0.18	50	weasels	Mustela erminea	1	3	24	2	Dilks et al. 1996
206	0.18	0.13	50	weasels	Mustela erminea	1	3	24	2	Dilks et al. 1996
207	0.13	0.16	50	weasels	Mustela erminea	1	3	24	2	Dilks et al. 1996
214	0.007	0.003	750	weasels	Mustela nivalis, Mustela furo	3	3	25	1	Blackwell et al. 2003
215	0.003	0.001	750	weasels	Mustela nivalis, Mustela furo	3	3	25	1	Blackwell et al. 2003
216	0.001	0.001	750	weasels	Mustela nivalis, Mustela furo	3	3	25	1	Blackwell et al. 2003
200	11	13	50	weasels	Mustela erminea	1	3	26	1	Cuthbert 2002
1	63	12	115	weasels	Neovison vison	1	3	27	1	Nordström et al 2002
2	12	3	115	weasels	Neovison vison	1	3	27	1	Nordström et al 2002
3	3	7	115	weasels	Neovison vison	1	3	27	1	Nordström et al 2002
4	7	3	115	weasels	Neovison vison	1	3	27	1	Nordström et al 2002
5	3	3	115	weasels	Neovison vison	1	3	27	1	Nordström et al 2002
6	3	3	115	weasels	Neovison vison	1	3	27	1	Nordström et al 2002
7	3	0	115	weasels	Neovison vison	1	3	27	1	Nordström et al 2002
8	0	4	115	weasels	Neovison vison	1	3	27	1	Nordström et al 2002
153	69	63	1550	coyote	Canis latrans	7	1	28	1	Guthery and Beasom 1977
153	0	1	1550	fox	Urocyon cinereoargenteus	7	2	28	1	Guthery and Beasom 1977
153	10	5	1550	raccoon	Procyon lotor	7	2	28	1	Guthery and Beasom 1977
153	11	11	1550	striped skunk	Mephitis mephitis	7	2	28	1	Guthery and Beasom 1977
9	93	78	14000	coyote	Canis latrans	1	1	29	1	Bartmann et al. 1992
10	78	47	14000	coyote	Canis latrans	1	1	29	1	Bartmann et al. 1992
74	60	52	3200	coyote	Canis latrans	1	1	30	1	Kilgo et al. 2014
75	52	68	3200	coyote	Canis latrans	1	1	30	1	Kilgo et al. 2014
76	59	50	3200	coyote	Canis latrans	1	1	30	2	Kilgo et al. 2014
77	50	41	3200	coyote	Canis latrans	1	1	30	2	Kilgo et al. 2014
78	50	35	3200	coyote	Canis latrans	1	1	30	3	Kilgo et al. 2014
79	35	59	3200	coyote	Canis latrans	1	1	30	3	Kilgo et al. 2014
229	201	153	10000	coyote	Canis latrans	1	1	31	1	Henke and Bryant 1999

## Sheet: class_by_year
ID	Removal 1	Removal 2	study area size (ha)	species removed	NoSpRem	size_class	study_No	site	citation
	29	54	1400	Lynx rufus, Canis latrans	8	1	1	1	Ellis-Felege et al. 2012
	300	468	1400	Procyon lotor, Didelphis virginiana, Dasypus novemcinctus, Vulpes vulpes, Urocyon cinereoargentus	8	2	1	1	Ellis-Felege et al. 2012
	54	28	1400	Lynx rufus, Canis latrans	8	1	1	1	Ellis-Felege et al. 2012
	468	438	1400	Procyon lotor, Didelphis virginiana, Dasypus novemcinctus, Vulpes vulpes, Urocyon cinereoargentus	8	2	1	1	Ellis-Felege et al. 2012
	30	16	1400	Lynx rufus, Canis latrans	8	1	1	2	Ellis-Felege et al. 2012
	701	367	1400	Procyon lotor, Didelphis virginiana, Dasypus novemcinctus, Vulpes vulpes, Urocyon cinereoargentus	8	2	1	2	Ellis-Felege et al. 2012
	16	15	1400	Lynx rufus, Canis latrans	8	1	1	2	Ellis-Felege et al. 2012
	367	393	1400	Procyon lotor, Didelphis virginiana, Dasypus novemcinctus, Vulpes vulpes, Urocyon cinereoargentus	8	2	1	2	Ellis-Felege et al. 2012
	27	18	1246	Lynx rufus, Canis latrans	8	1	1	3	Ellis-Felege et al. 2012
	263	277	1246	Procyon lotor, Didelphis virginiana, Dasypus novemcinctus, Vulpes vulpes, Urocyon cinereoargentus	8	2	1	3	Ellis-Felege et al. 2012
	18	13	1246	Lynx rufus, Canis latrans	8	1	1	3	Ellis-Felege et al. 2012
	277	229	1246	Procyon lotor, Didelphis virginiana, Dasypus novemcinctus, Vulpes vulpes, Urocyon cinereoargentus	8	2	1	3	Ellis-Felege et al. 2012
	32	25	1568	Lynx rufus, Canis latrans	8	1	1	4	Ellis-Felege et al. 2012
	500	395	1568	Procyon lotor, Didelphis virginiana, Dasypus novemcinctus, Vulpes vulpes, Urocyon cinereoargentus	8	2	1	4	Ellis-Felege et al. 2012
	25	28	1568	Lynx rufus, Canis latrans	8	1	1	4	Ellis-Felege et al. 2012
	395	456	1568	Procyon lotor, Didelphis virginiana, Dasypus novemcinctus, Vulpes vulpes, Urocyon cinereoargentus	8	2	1	4	Ellis-Felege et al. 2012
	96	97	1185	Vulpes vulpes	2	2	2	1	Fletcher et al. 2010
	97	51	1185	Vulpes vulpes	2	2	2	1	Fletcher et al. 2010
	51	62	1185	Vulpes vulpes	2	2	2	1	Fletcher et al. 2010
	24	51	1185	Mustela nivalis	2	3	2	1	Fletcher et al. 2010
	51	198	1185	Mustela nivalis	2	3	2	1	Fletcher et al. 2010
	198	75	1185	Mustela nivalis	2	3	2	1	Fletcher et al. 2010
	81	50	1185	Vulpes vulpes	2	2	2	2	Fletcher et al. 2010
	50	91	1185	Vulpes vulpes	2	2	2	2	Fletcher et al. 2010
	91	72	1185	Vulpes vulpes	2	2	2	2	Fletcher et al. 2010
	10	40	1185	Mustela nivalis	2	3	2	2	Fletcher et al. 2010
	40	102	1185	Mustela nivalis	2	3	2	2	Fletcher et al. 2010
	102	55	1185	Mustela nivalis	2	3	2	2	Fletcher et al. 2010
	61	70	1185	Vulpes vulpes	2	2	2	3	Fletcher et al. 2010
	70	82	1185	Vulpes vulpes	2	2	2	3	Fletcher et al. 2010
	82	69	1185	Vulpes vulpes	2	2	2	3	Fletcher et al. 2010
	69	49	1185	Vulpes vulpes	2	2	2	3	Fletcher et al. 2010
	49	60	1185	Vulpes vulpes	2	2	2	3	Fletcher et al. 2010
	60	39	1185	Vulpes vulpes	2	2	2	3	Fletcher et al. 2010
	65	120	1185	Mustela nivalis	2	3	2	3	Fletcher et al. 2010
	120	68	1185	Mustela nivalis	2	3	2	3	Fletcher et al. 2010
	68	20	1185	Mustela nivalis	2	3	2	3	Fletcher et al. 2010
	20	23	1185	Mustela nivalis	2	3	2	3	Fletcher et al. 2010
	23	30	1185	Mustela nivalis	2	3	2	3	Fletcher et al. 2010
	30	40	1185	Mustela nivalis	2	3	2	3	Fletcher et al. 2010
	7	3	4150	Canis latrans	4	1	3	1	Frey et al. 2003
	3	0	4150	Canis latrans	4	1	3	1	Frey et al. 2003
	58	39	4150	Vulpes vulpes, Procyon lotor, Mephitis mephitis	4	2	3	1	Frey et al. 2003
	39	46	4150	Vulpes vulpes, Procyon lotor, Mephitis mephitis	4	2	3	1	Frey et al. 2003
	4	5	4150	Canis latrans	4	1	3	2	Frey et al. 2003
	5	2	4150	Canis latrans	4	1	3	2	Frey et al. 2003
	77	64	4150	Vulpes vulpes, Procyon lotor, Mephitis mephitis	4	2	3	2	Frey et al. 2003
	64	89	4150	Vulpes vulpes, Procyon lotor, Mephitis mephitis	4	2	3	2	Frey et al. 2003
	190	263	65000	Vulpes vulpes, Procyon lotor, Mephitis mephitis	5	2	4	1	Frey and Conover 2007
	0.027	0.013	12000	Vulpes vulpes	1	2	5	1	Harding et al. 2001
	0.013	0.018	12000	Vulpes vulpes	1	2	5	1	Harding et al. 2001
	0.018	0.012	12000	Vulpes vulpes	1	2	5	1	Harding et al. 2001
	0.012	0.014	12000	Vulpes vulpes	1	2	5	1	Harding et al. 2001
	79	196	7741	Vulpes vulpes, Procyon lotor, Mephitis mephitis	3	2	6	1	Balser et al. 1968
	363	264	7752	Vulpes vulpes, Procyon lotor, Mephitis mephitis	3	2	6	2	Balser et al. 1968
	264	169	7752	Vulpes vulpes, Procyon lotor, Mephitis mephitis	3	2	6	2	Balser et al. 1968
	10	29	1036	Mephitis mephitis, Procyon lotor, Taxidea taxus, Urocyon cinereoargentus, Didelphis virginiana	10	2	7	1	Chesness et al. 1968
	29	50	1036	Mephitis mephitis, Procyon lotor, Taxidea taxus, Urocyon cinereoargentus, Didelphis virginiana	10	2	7	1	Chesness et al. 1968
	21	35	1036	Spilogale putorius, Neovison vison, Mustela erminea, Mustela frenata	10	3	7	1	Chesness et al. 1968
	35	23	1036	Spilogale putorius, Neovison vison, Mustela erminea, Mustela frenata	10	3	7	1	Chesness et al. 1968
	9.2	13.7	5500	Vulpes vulpes, Nyctereutes procyonoides	4	2	8	1	Kauhala 2004
	13.7	16.5	5500	Vulpes vulpes, Nyctereutes procyonoides	4	2	8	1	Kauhala 2004
	16.5	12.4	5500	Vulpes vulpes, Nyctereutes procyonoides	4	2	8	1	Kauhala 2004
	12.4	8	5500	Vulpes vulpes, Nyctereutes procyonoides	4	2	8	1	Kauhala 2004
	3.6	2.9	5500	Neovison vison, Martes martes	4	3	8	1	Kauhala 2004
	2.9	4.7	5500	Neovison vison, Martes martes	4	3	8	1	Kauhala 2004
	4.7	4.7	5500	Neovison vison, Martes martes	4	3	8	1	Kauhala 2004
	4.7	2.9	5500	Neovison vison, Martes martes	4	3	8	1	Kauhala 2004
	3.2	3.3	7200	Vulpes vulpes	3	2	8	2	Kauhala 2004
	3.3	1.3	7200	Vulpes vulpes	3	2	8	2	Kauhala 2004
	1.3	0.1	7200	Vulpes vulpes	3	2	8	2	Kauhala 2004
	8.6	3.5	7200	Neovison vison, Martes martes	3	3	8	2	Kauhala 2004
	3.5	3.2	7200	Neovison vison, Martes martes	3	3	8	2	Kauhala 2004
	3.2	2.6	7200	Neovison vison, Martes martes	3	3	8	2	Kauhala 2004
	2.4	1.4	10000	Vulpes vulpes	3	2	8	3	Kauhala 2004
	1.4	2	10000	Vulpes vulpes	3	2	8	3	Kauhala 2004
	2	1.4	10000	Vulpes vulpes	3	2	8	3	Kauhala 2004
	2	1.8	10000	Neovison vison, Martes martes	3	3	8	3	Kauhala 2004
	1.8	1.3	10000	Neovison vison, Martes martes	3	3	8	3	Kauhala 2004
	1.3	0.9	10000	Neovison vison, Martes martes	3	3	8	3	Kauhala 2004
	122	103	7200	Vulpes vulpes	1	2	9	1	Pech et al. 1992
	213	156	9320	Vulpes vulpes, Procyon lotor, Taxidea taxus, Mephitis mephitis	8	2	10	1	Pieron and Rohwer 2010
	156	200	9320	Vulpes vulpes, Procyon lotor, Taxidea taxus, Mephitis mephitis	8	2	10	1	Pieron and Rohwer 2010
	35	14	9320	Neovison vison, Mustela erminea, Mustela frenata	8	3	10	1	Pieron and Rohwer 2010
	14	11	9320	Neovison vison, Mustela erminea, Mustela frenata	8	3	10	1	Pieron and Rohwer 2010
	9	3	9320	Canis latrans	8	1	10	2	Pieron and Rohwer 2010
	3	2	9320	Canis latrans	8	1	10	2	Pieron and Rohwer 2010
	182	178	9320	Vulpes vulpes, Procyon lotor, Taxidea taxus, Mephitis mephitis	8	2	10	2	Pieron and Rohwer 2010
	178	197	9320	Vulpes vulpes, Procyon lotor, Taxidea taxus, Mephitis mephitis	8	2	10	2	Pieron and Rohwer 2010
	2	1	9320	Neovison vison, Mustela erminea, Mustela frenata	8	3	10	2	Pieron and Rohwer 2010
	1	0	9320	Neovison vison, Mustela erminea, Mustela frenata	8	3	10	2	Pieron and Rohwer 2010
	1	13	9320	Canis latrans	8	1	10	3	Pieron and Rohwer 2010
	13	7	9320	Canis latrans	8	1	10	3	Pieron and Rohwer 2010
	282	172	9320	Vulpes vulpes, Procyon lotor, Taxidea taxus, Mephitis mephitis	8	2	10	3	Pieron and Rohwer 2010
	172	147	9320	Vulpes vulpes, Procyon lotor, Taxidea taxus, Mephitis mephitis	8	2	10	3	Pieron and Rohwer 2010
	32	20	9320	Neovison vison, Mustela erminea, Mustela frenata	8	3	10	3	Pieron and Rohwer 2010
	20	10	9320	Neovison vison, Mustela erminea, Mustela frenata	8	3	10	3	Pieron and Rohwer 2010
	3	7	9320	Canis latrans	8	1	10	4	Pieron and Rohwer 2010
	7	13	9320	Canis latrans	8	1	10	4	Pieron and Rohwer 2010
	188	145	9320	Vulpes vulpes, Procyon lotor, Taxidea taxus, Mephitis mephitis	8	2	10	4	Pieron and Rohwer 2010
	145	118	9320	Vulpes vulpes, Procyon lotor, Taxidea taxus, Mephitis mephitis	8	2	10	4	Pieron and Rohwer 2010
	2	0	9320	Neovison vison, Mustela erminea, Mustela frenata	8	3	10	4	Pieron and Rohwer 2010
	0	1	9320	Neovison vison, Mustela erminea, Mustela frenata	8	3	10	4	Pieron and Rohwer 2010
	3	8	9320	Canis latrans	8	1	10	5	Pieron and Rohwer 2010
	8	11	9320	Canis latrans	8	1	10	5	Pieron and Rohwer 2010
	266	244	9320	Vulpes vulpes, Procyon lotor, Taxidea taxus, Mephitis mephitis	8	2	10	5	Pieron and Rohwer 2010
	244	239	9320	Vulpes vulpes, Procyon lotor, Taxidea taxus, Mephitis mephitis	8	2	10	5	Pieron and Rohwer 2010
	13	16	9320	Neovison vison, Mustela erminea, Mustela frenata	8	3	10	5	Pieron and Rohwer 2010
	16	32	9320	Neovison vison, Mustela erminea, Mustela frenata	8	3	10	5	Pieron and Rohwer 2010
	0	2	9320	Canis latrans	8	1	10	6	Pieron and Rohwer 2010
	208	174	9320	Vulpes vulpes, Procyon lotor, Taxidea taxus, Mephitis mephitis	8	2	10	6	Pieron and Rohwer 2010
	12	7	9320	Neovison vison, Mustela erminea, Mustela frenata	8	3	10	6	Pieron and Rohwer 2010
	4	7	2000	Vulpes vulpes	4	2	11	1	Steen and Haugvold 2009
	7	8	2000	Vulpes vulpes	4	2	11	1	Steen and Haugvold 2009
	8	9	2000	Vulpes vulpes	4	2	11	1	Steen and Haugvold 2009
	9	4	2000	Vulpes vulpes	4	2	11	1	Steen and Haugvold 2009
	4	5	2000	Vulpes vulpes	4	2	11	1	Steen and Haugvold 2009
	5	4	2000	Vulpes vulpes	4	2	11	1	Steen and Haugvold 2009
	4	13	2000	Vulpes vulpes	4	2	11	1	Steen and Haugvold 2009
	13	8	2000	Vulpes vulpes	4	2	11	1	Steen and Haugvold 2009
	8	6	2000	Vulpes vulpes	4	2	11	1	Steen and Haugvold 2009
	127	42	2000	Martes martes, Musela erminea, Neovison vison	4	3	11	1	Steen and Haugvold 2009
	42	17	2000	Martes martes, Musela erminea, Neovison vison	4	3	11	1	Steen and Haugvold 2009
	17	69	2000	Martes martes, Musela erminea, Neovison vison	4	3	11	1	Steen and Haugvold 2009
	69	37	2000	Martes martes, Musela erminea, Neovison vison	4	3	11	1	Steen and Haugvold 2009
	37	27	2000	Martes martes, Musela erminea, Neovison vison	4	3	11	1	Steen and Haugvold 2009
	27	16	2000	Martes martes, Musela erminea, Neovison vison	4	3	11	1	Steen and Haugvold 2009
	16	33	2000	Martes martes, Musela erminea, Neovison vison	4	3	11	1	Steen and Haugvold 2009
	33	63	2000	Martes martes, Musela erminea, Neovison vison	4	3	11	1	Steen and Haugvold 2009
	63	68	2000	Martes martes, Musela erminea, Neovison vison	4	3	11	1	Steen and Haugvold 2009
	52	59	861	Mephitis mephitis, Procyon lotor, Urocyon cinereoargenteus, Vulpes vulpes	7	2	12	1	Edminister 1939
	35	8	861	Mustela erminea, Mustela frenata	7	3	12	1	Edminister 1939
	12	4	1400	Vulpes vulpes	1	2	13	1	Summers et al. 2004
	4	18	1400	Vulpes vulpes	1	2	13	1	Summers et al. 2004
	18	16	1400	Vulpes vulpes	1	2	13	1	Summers et al. 2004
	16	24	1400	Vulpes vulpes	1	2	13	1	Summers et al. 2004
	11	13	10000	Vulpes vulpes	1	2	14	1	Kirkwood et al. 2014
	13	12	10000	Vulpes vulpes	1	2	14	1	Kirkwood et al. 2014
	12	29	10000	Vulpes vulpes	1	2	14	1	Kirkwood et al. 2014
	29	8	10000	Vulpes vulpes	1	2	14	1	Kirkwood et al. 2014
	8	13	10000	Vulpes vulpes	1	2	14	1	Kirkwood et al. 2014
	13	3	10000	Vulpes vulpes	1	2	14	1	Kirkwood et al. 2014
	3	10	10000	Vulpes vulpes	1	2	14	1	Kirkwood et al. 2014
	10	10	10000	Vulpes vulpes	1	2	14	1	Kirkwood et al. 2014
	10	15	10000	Vulpes vulpes	1	2	14	1	Kirkwood et al. 2014
	15	8	10000	Vulpes vulpes	1	2	14	1	Kirkwood et al. 2014
	8	26	10000	Vulpes vulpes	1	2	14	1	Kirkwood et al. 2014
	26	19	10000	Vulpes vulpes	1	2	14	1	Kirkwood et al. 2014
	19	7	10000	Vulpes vulpes	1	2	14	1	Kirkwood et al. 2014
	7	7	10000	Vulpes vulpes	1	2	14	1	Kirkwood et al. 2014
	7	8	10000	Vulpes vulpes	1	2	14	1	Kirkwood et al. 2014
	8	9	10000	Vulpes vulpes	1	2	14	1	Kirkwood et al. 2014
	9	22	10000	Vulpes vulpes	1	2	14	1	Kirkwood et al. 2014
	22	42	10000	Vulpes vulpes	1	2	14	1	Kirkwood et al. 2014
	42	11	10000	Vulpes vulpes	1	2	14	1	Kirkwood et al. 2014
	11	25	10000	Vulpes vulpes	1	2	14	1	Kirkwood et al. 2014
	25	20	10000	Vulpes vulpes	1	2	14	1	Kirkwood et al. 2014
	20	18	10000	Vulpes vulpes	1	2	14	1	Kirkwood et al. 2014
	18	19	10000	Vulpes vulpes	1	2	14	1	Kirkwood et al. 2014
	19	34	10000	Vulpes vulpes	1	2	14	1	Kirkwood et al. 2014
	34	1	10000	Vulpes vulpes	1	2	14	1	Kirkwood et al. 2014
	1	77	10000	Vulpes vulpes	1	2	14	1	Kirkwood et al. 2014
	77	14	10000	Vulpes vulpes	1	2	14	1	Kirkwood et al. 2014
	14	54	10000	Vulpes vulpes	1	2	14	1	Kirkwood et al. 2014
	54	26	10000	Vulpes vulpes	1	2	14	1	Kirkwood et al. 2014
	26	7	10000	Vulpes vulpes	1	2	14	1	Kirkwood et al. 2014
	7	7	10000	Vulpes vulpes	1	2	14	1	Kirkwood et al. 2014
	7	26	10000	Vulpes vulpes	1	2	14	1	Kirkwood et al. 2014
	26	38	10000	Vulpes vulpes	1	2	14	1	Kirkwood et al. 2014
	38	36	10000	Vulpes vulpes	1	2	14	1	Kirkwood et al. 2014
	36	33	10000	Vulpes vulpes	1	2	14	1	Kirkwood et al. 2014
	33	20	10000	Vulpes vulpes	1	2	14	1	Kirkwood et al. 2014
	20	39	10000	Vulpes vulpes	1	2	14	1	Kirkwood et al. 2014
	39	51	10000	Vulpes vulpes	1	2	14	1	Kirkwood et al. 2014
	51	38	10000	Vulpes vulpes	1	2	14	1	Kirkwood et al. 2014
	38	68	10000	Vulpes vulpes	1	2	14	1	Kirkwood et al. 2014
	68	38	10000	Vulpes vulpes	1	2	14	1	Kirkwood et al. 2014
	38	79	10000	Vulpes vulpes	1	2	14	1	Kirkwood et al. 2014
	79	68	10000	Vulpes vulpes	1	2	14	1	Kirkwood et al. 2014
	68	79	10000	Vulpes vulpes	1	2	14	1	Kirkwood et al. 2014
	79	70	10000	Vulpes vulpes	1	2	14	1	Kirkwood et al. 2014
	70	61	10000	Vulpes vulpes	1	2	14	1	Kirkwood et al. 2014
	61	52	10000	Vulpes vulpes	1	2	14	1	Kirkwood et al. 2014
	52	47	10000	Vulpes vulpes	1	2	14	1	Kirkwood et al. 2014
	47	31	10000	Vulpes vulpes	1	2	14	1	Kirkwood et al. 2014
	31	59	10000	Vulpes vulpes	1	2	14	1	Kirkwood et al. 2014
	59	76	10000	Vulpes vulpes	1	2	14	1	Kirkwood et al. 2014
	76	52	10000	Vulpes vulpes	1	2	14	1	Kirkwood et al. 2014
	52	80	10000	Vulpes vulpes	1	2	14	1	Kirkwood et al. 2014
	80	44	10000	Vulpes vulpes	1	2	14	1	Kirkwood et al. 2014
	44	23	10000	Vulpes vulpes	1	2	14	1	Kirkwood et al. 2014
	23	11	10000	Vulpes vulpes	1	2	14	1	Kirkwood et al. 2014
	11	18	10000	Vulpes vulpes	1	2	14	1	Kirkwood et al. 2014
	3	12	1800	Vulpes vulpes	2	2	15	1	Marcström et al. 1988
	12	12	1800	Vulpes vulpes	2	2	15	1	Marcström et al. 1988
	12	17	1800	Vulpes vulpes	2	2	15	1	Marcström et al. 1988
	17	11	1800	Vulpes vulpes	2	2	15	1	Marcström et al. 1988
	3	0	1800	Martes martes	2	3	15	1	Marcström et al. 1988
	0	2	1800	Martes martes	2	3	15	1	Marcström et al. 1988
	2	1	1800	Martes martes	2	3	15	1	Marcström et al. 1988
	1	0	1800	Martes martes	2	3	15	1	Marcström et al. 1988
	11	10	1800	Vulpes vulpes	2	2	15	2	Marcström et al. 1988
	10	6	1800	Vulpes vulpes	2	2	15	2	Marcström et al. 1988
	6	9	1800	Vulpes vulpes	2	2	15	2	Marcström et al. 1988
	5	2	1800	Martes martes	2	3	15	2	Marcström et al. 1988
	2	2	1800	Martes martes	2	3	15	2	Marcström et al. 1988
	2	1	1800	Martes martes	2	3	15	2	Marcström et al. 1988
	282	207	4150	Procyon lotor, Mephitis mephitis, Vulpes vulpes	4	2	16	1	Garrettson and Rohwer 2001
	106	60	6400	Mephitis mephitis, Didelphis virginiana, Procyon lotor	3	2	17	1	Lawrence and Silvey 1995
	57	38	12000	Canis latrans	1	1	18	1	Stout 1982
	38	30	12000	Canis latrans	1	1	18	1	Stout 1982
	30	46	12000	Canis latrans	1	1	18	1	Stout 1982
	75	48	18000	Canis latrans	1	1	18	2	Stout 1982
	48	52	18000	Canis latrans	1	1	18	2	Stout 1982
	31	21	7000	Canis latrans	1	1	18	3	Stout 1982
	27	112	27142	Canis latrans	1	1	19	1	Harrington and Conover 2007
	74	64	27142	Canis latrans	1	1	19	2	Harrington and Conover 2007
	1	18	27142	Canis latrans	1	1	19	3	Harrington and Conover 2007
	16	51	27142	Canis latrans	1	1	19	4	Harrington and Conover 2007
	194	213	27142	Canis latrans	1	1	19	5	Harrington and Conover 2007
	81	51	265400	Canis latrans	1	1	20	1	Hurley et al. 2011
	51	46	265400	Canis latrans	1	1	20	1	Hurley et al. 2011
	46	52	265400	Canis latrans	1	1	20	1	Hurley et al. 2011
	52	41	265400	Canis latrans	1	1	20	1	Hurley et al. 2011
	41	64	265400	Canis latrans	1	1	20	1	Hurley et al. 2011
	27	16	92300	Canis latrans	1	1	20	2	Hurley et al. 2011
	16	41	92300	Canis latrans	1	1	20	2	Hurley et al. 2011
	41	44	92300	Canis latrans	1	1	20	2	Hurley et al. 2011
	44	77	92300	Canis latrans	1	1	20	2	Hurley et al. 2011
	77	74	92300	Canis latrans	1	1	20	2	Hurley et al. 2011
	60	106	112800	Canis latrans	1	1	20	3	Hurley et al. 2011
	106	106	112800	Canis latrans	1	1	20	3	Hurley et al. 2011
	106	127	112800	Canis latrans	1	1	20	3	Hurley et al. 2011
	127	116	112800	Canis latrans	1	1	20	3	Hurley et al. 2011
	116	185	112800	Canis latrans	1	1	20	3	Hurley et al. 2011
	50	95	143400	Canis latrans	1	1	20	4	Hurley et al. 2011
	95	32	143400	Canis latrans	1	1	20	4	Hurley et al. 2011
	32	151	143400	Canis latrans	1	1	20	4	Hurley et al. 2011
	151	110	143400	Canis latrans	1	1	20	4	Hurley et al. 2011
	110	110	143400	Canis latrans	1	1	20	4	Hurley et al. 2011
	195	113	2186	Canis latrans, Lynx rufus	2	1	21	1	Beasom 1974a
	40	63	19120	Canis latrans	1	1	22	1	Cypher and Scrivner 1992
	63	16	19120	Canis latrans	1	1	22	1	Cypher and Scrivner 1992
	16	66	19120	Canis latrans	1	1	22	1	Cypher and Scrivner 1992
	66	110	19120	Canis latrans	1	1	22	1	Cypher and Scrivner 1992
	110	45	19120	Canis latrans	1	1	22	1	Cypher and Scrivner 1992
	56	31	12173	Canis latrans	1	1	22	2	Cypher and Scrivner 1992
	5	2	275	Mustela nivalis, Mustela erminea	2	3	23	1	Korpimäki et al. 2002
	2	4	275	Mustela nivalis, Mustela erminea	2	3	23	1	Korpimäki et al. 2002
	2	1	275	Mustela nivalis, Mustela erminea	2	3	23	2	Korpimäki et al. 2002
	1	12	275	Mustela nivalis, Mustela erminea	2	3	23	2	Korpimäki et al. 2002
	10	3	275	Mustela nivalis, Mustela erminea	2	3	23	3	Korpimäki et al. 2002
	3	10	275	Mustela nivalis, Mustela erminea	2	3	23	3	Korpimäki et al. 2002
	11	6	275	Mustela nivalis, Mustela erminea	2	3	23	4	Korpimäki et al. 2002
	6	15	275	Mustela nivalis, Mustela erminea	2	3	23	4	Korpimäki et al. 2002
	62	29	50	Mustela erminea	1	3	24	1	Dilks et al. 1996
	29	14	50	Mustela erminea	1	3	24	1	Dilks et al. 1996
	0.4	0.18	50	Mustela erminea	1	3	24	2	Dilks et al. 1996
	0.18	0.13	50	Mustela erminea	1	3	24	2	Dilks et al. 1996
	0.13	0.16	50	Mustela erminea	1	3	24	2	Dilks et al. 1996
	0.007	0.003	750	Mustela nivalis, Mustela furo	3	3	25	1	Blackwell et al. 2003
	0.003	0.001	750	Mustela nivalis, Mustela furo	3	3	25	1	Blackwell et al. 2003
	0.001	0.001	750	Mustela nivalis, Mustela furo	3	3	25	1	Blackwell et al. 2003
	11	13	50	Mustela erminea	1	3	26	1	Cuthbert 2002
	63	12	115	Neovison vison	1	3	27	1	Nordström et al 2002
	12	3	115	Neovison vison	1	3	27	1	Nordström et al 2002
	3	7	115	Neovison vison	1	3	27	1	Nordström et al 2002
	7	3	115	Neovison vison	1	3	27	1	Nordström et al 2002
	3	3	115	Neovison vison	1	3	27	1	Nordström et al 2002
	3	3	115	Neovison vison	1	3	27	1	Nordström et al 2002
	3	0	115	Neovison vison	1	3	27	1	Nordström et al 2002
	0	4	115	Neovison vison	1	3	27	1	Nordström et al 2002
	80	70	1550	Canis latrans, Lynx rufus	7	1	28	1	Guthery and Beasom 1977
	52	25	1550	Mephitis mephitis, Didelphis virginiana, Procyon lotor, Taxidea taxus, Urocyon cinereoargenteus	7	2	28	1	Guthery and Beasom 1977
	93	78	14000	Canis latrans	1	1	29	1	Bartmann et al. 1992
	78	47	14000	Canis latrans	1	1	29	1	Bartmann et al. 1992
	60	52	3200	Canis latrans	1	1	30	1	Kilgo et al. 2014
	52	68	3200	Canis latrans	1	1	30	1	Kilgo et al. 2014
	59	50	3200	Canis latrans	1	1	30	2	Kilgo et al. 2014
	50	41	3200	Canis latrans	1	1	30	2	Kilgo et al. 2014
	50	35	3200	Canis latrans	1	1	30	3	Kilgo et al. 2014
	35	59	3200	Canis latrans	1	1	30	3	Kilgo et al. 2014
	201	153	10000	Canis latrans	1	1	31	1	Henke and Bryant 1999
	235	229	900	Procyon lotor, Didelphis virginiana, Urocyon cinereoargentus, Vulpes vulpes	4	2	32	1	Palmer et al. 2005
	229	292	900	Procyon lotor, Didelphis virginiana, Urocyon cinereoargentus, Vulpes vulpes	4	2	32	1	Palmer et al. 2005
	55	29	772900	Canis latrans, Lynx rufus	2	1	33	1	Pearson and Caroline
	29	48	772900	Canis latrans, Lynx rufus	2	1	33	1	Pearson and Caroline
	48	49	772900	Canis latrans, Lynx rufus	2	1	33	1	Pearson and Caroline
